# Supplementary material for: Shared Genetic Background between Parkinson’s Disease and Schizophrenia: A Two-Sample Mendelian Randomization Study
Source: Brain Sci. 2021 Aug 6;11(8):1042. doi: 10.3390/brainsci11081042 (PMC8393703; doi:10.3390/brainsci11081042)
Supplement: Supplementary file 1 [file brainsci-11-01042-s001.zip]

Archive with 1 entries (1 files):
- brainsci-1295442-supplementary.pdf
